# Supplementary material for: Young-Onset Gastrointestinal Adenocarcinoma Incidence and Survival Trends in the Northern Territory, Australia, with Emphasis on Indigenous Peoples
Source: Cancers (Basel). 2022 Jun 10;14(12):2870. doi: 10.3390/cancers14122870 (PMC9220984; doi:10.3390/cancers14122870)
Supplement: Supplementary file 1 [file cancers-14-02870-s001.zip]

Archive with 1 entries (1 files):
- cancers-1714562-supplementary.pdf
